# Supplementary material for: Physicochemical Properties and Cookie-Making Performance as Fat Replacer of Wax-Based Rice Bran Oil Oleogels
Source: Gels. 2022 Dec 26;9(1):13. doi: 10.3390/gels9010013 (PMC9858516; doi:10.3390/gels9010013)
Supplement: Supplementary file 1 [file gels-09-00013-s001.zip]

Archive with 1 entries (1 files):
- gels-2080021-supplementary.pdf
